# Supplementary material for: Deep Insight into the Transcriptome of the Single Silk Gland of Bombyx mori
Source: Int J Mol Sci. 2019 May 20;20(10):2491. doi: 10.3390/ijms20102491 (PMC6567255; doi:10.3390/ijms20102491)
Supplement: Supplementary file 1 [file ijms-20-02491-s001.zip]

Archive with 6 entries (6 files):
- Supplementary Table S1.xlsx
- Supplementary Table S2.xlsx
- Supplementary Table S3.xlsx
- Supplementary Table S4.xlsx
- Supplementary Table S5.xlsx
- Supplementary Table S6.xlsx
