# Supplementary material for: Deep Insight into the Transcriptome of the Single Silk Gland of Bombyx mori
Source: Int J Mol Sci. 2019 May 20;20(10):2491. doi: 10.3390/ijms20102491 (PMC6567255; doi:10.3390/ijms20102491)
Supplement: Supplementary file 1 [file ijms-20-02491-s001.zip › Supplementary Table S1.xlsx]

## Sheet: Sheet1
Table S1. Summary of RNA-seq data and number of gene expressed
		MSG-A	MSG-M	MSG-P	PSG-1	PSG-2	PSG-3	PSG-4
Total reads		50056994	50141658	50103680	49134770	52210458	52195504	51941204
Map to Genome	Total Mapped Reads	31,916,540 (63.76%)	40,168,945 (80.11%)	40,044,954 (79.92%)	29,021,781 (59.07%)	30,600,619 (58.61%)	31,299,005 (59.96%)	30,414,988 (58.56%)
	Unique Match	30,068,202 (60.07%)	32,448,526 (64.71%)	32,182,241 (64.23%)	27,837,520 (56.66%)	29,075,382 (55.69%)	29,985,335 (57.45%)	29,235,880 (56.29%)
	Multi-position Match	1,848,338 (3.69%)	7,720,419 (15.40)	7,862,713 (15.69%)	1,184,261 (2.41%)	1,525,237 (2.92%)	1,313,670 (2.52%)	1,179,108 (2.27%)
Map to Gene	Total Mapped Reads	37,080,924 (74.08%)	37,942,700 (75.67%)	36,189,838 (72.23%)	28,017,326 (57.02%)	32,272,156 (61.81%)	33,164,434 (63.54%)	30,697,280 (59.10%)
	Unique Match	31,468,108 (62.86%)	36,860,062 (73.51%)	35,016,626 (69.89%)	27,191,404 (55.34%)	31,395,754 (60.13%)	32,216,536 (61.72%)	29,927,742 (57.62%)
	Multi-position Match	5,612,816 (11.21%)	1,082,638 (2.16%)	1,173,212 (2.34%)	825,922 (1.68%)	876,402 (1.68%)	947,898 (1.82%)	769,538 (1.48%)
Identified Gene		10190	9716	10006	9422	9438	9378	9322
