# Supplementary material for: Deep Insight into the Transcriptome of the Single Silk Gland of Bombyx mori
Source: Int J Mol Sci. 2019 May 20;20(10):2491. doi: 10.3390/ijms20102491 (PMC6567255; doi:10.3390/ijms20102491)
Supplement: Supplementary file 1 [file ijms-20-02491-s001.zip › Supplementary Table S2.xlsx]

## Sheet: Sheet1
Table S2. Silk-associated genes in silk glands
	geneID	MSG-A_FPKM	MSG-M_FPKM	MSG-P_FPKM	PSG-1_FPKM	PSG-2_FPKM	PSG-3_FPKM	PSG-4_FPKM	KEGG Orthology	GO Component	GO Function	GO Process	Blast nr
	silk proteins
Fib-H	BMgn005111	12.3	12.62	14.41	49915.5	38487.3	35742.4	48501.8	-	-	-	-	fibroin_heavy_chain_precursor
Fib-L	BMgn009393	33.06	46.23	69.67	153817	199251	170064	180060	-	-	-	-	Fibroin_light_chain
P25	BMgn001347	8.52	7.6	8.69	25723.7	33995.5	34388.6	29846.3	-	-	-	-	fibroin_P25
sericin 1	BMgn001793	69.47	126894	135686	126.38	0.09	0.57	1.77	K15076|1|4e-10|68.6|cqu:CpipJ_CPIJ003427|transcription elongation factor B, polypeptide 3;K03626|4|5e-10|68.2|gga:396544|nascent polypeptide-associated complex subunit alpha	-	-	-	sericin_1-like_isoform_X1
sericin 2	BMgn011901	20.16	0.29	0.04	0.1	0	0	0	K03163|1|6e-18|94.0|nvi:100121493|DNA topoisomerase I [EC:5.99.1.2]	-	-	-	sericin_2_isoform_2_precursor
sericin 3	BMgn012002	23794.1	574.17	5.57	11.18	0.04	0.23	0.25	-	-	-	-	sericin_3_precursor
	transcription factors
SGF-1/Fkh	BMgn005101	20.08	11.56	11.38	6.6	6.48	6.11	7.55	K08035|1|5e-88|327|cqu:CpipJ_CPIJ001843|forkhead box protein A2, hepatocyte nuclear factor 3-beta	GO:0043231//intracellular membrane-bounded organelle	GO:0005515//protein binding;GO:0001071//nucleic acid binding transcription factor activity;GO:0003677//DNA binding	GO:0006357//regulation of transcription from RNA polymerase II promoter;GO:0035071//salivary gland cell autophagic cell death;GO:0048565//digestive tract development;GO:0016049//cell growth;GO:0048646//anatomical structure formation involved in morphogenesis;GO:0035264//multicellular organism growth;GO:0048598//embryonic morphogenesis;GO:0043066//negative regulation of apoptotic process	silk gland factor 1
Awh	BMgn003888	0	0	0	2.98	3.28	3.87	6.92	K09375|1|3e-53|208|aga:AgaP_AGAP006540|LIM homeobox protein 6/8	GO:0043231//intracellular membrane-bounded organelle	GO:0046872//metal ion binding;GO:0003677//DNA binding;GO:0001071//nucleic acid binding transcription factor activity	GO:0006351//transcription, DNA-templated	arrowhead_PA
Ldb	BMgn012202	45.65	17.14	10.34	24.12	22.52	26.88	25.2	K15617|1|4e-139|495|ame:411238|LIM domain-binding protein 1	GO:0043231//intracellular membrane-bounded organelle	GO:0000989//transcription factor binding transcription factor activity	GO:0032501//multicellular organismal process	LIM-domain_binding_protein
Lcaf	BMgn009565	1.83	1.36	1.93	0.61	0.46	0.32	0.83	-	-	-	-	single-stranded DNA-binding protein 3-like
SGF-3/POUM1	BMgn010868	92.38	16.03	0.84	1.22	1.3	0.92	0.5	K09365|1|2e-109|396|aag:AaeL_AAEL003560|POU domain transcription factor, class 3	GO:0043231//intracellular membrane-bounded organelle	GO:0003677//DNA binding;GO:0001071//nucleic acid binding transcription factor activity	GO:0006351//transcription, DNA-templated;GO:0048731;GO:0048869//cellular developmental process	silk_gland_factor_3
FMBP-1	BMgn002810	3.48	1.94	2.22	2.11	1.42	2.36	1.41	-	-	-	-	fibroin-modulator-binding protein-1
Sage	BMgn005127	62.37	30.63	34.27	88.91	111.15	114.18	97.4	K09073|1|6e-08|58.2|api:100575431|pancreas-specific transcription factor 1a;K09104|2|1e-07|57.4|aga:AgaP_AGAP003876|bHLH factor, other;K09075|3|2e-07|56.2|mcc:709920|nescient helix-loop-helix protein	GO:0043231//intracellular membrane-bounded organelle	GO:0001071//nucleic acid binding transcription factor activity	GO:0006357//regulation of transcription from RNA polymerase II promoter	helix-loop-helix_protein_2-like
Dimm	BMgn007303	40.51	42.62	72.65	132.91	122.15	129.21	143	K08898|1|7e-10|64.3|aml:100480122|lemur tyrosine kinase 2 [EC:2.7.10.1];K08040|2|7e-10|64.3|cfa:489869|class B basic helix-loop-helix protein 8	-	-	-	class_A_basic_helix-loop-helix_protein_15-like
Antp	BMgn006391	2.61	5.54	4.07	0	0	0	0	K09311|1|1e-48|194|dvi:Dvir_GJ23927|Antp family, other	GO:0043231//intracellular membrane-bounded organelle	GO:0001071//nucleic acid binding transcription factor activity;GO:0003677//DNA binding	GO:0048565//digestive tract development;GO:0006355//regulation of transcription, DNA-templated;GO:0014016//neuroblast differentiation;GO:0048534;GO:0007380//specification of segmental identity, head	antennapedia-like proteinue protein
inv	BMgn009643	15.91	6.25	3.11	0	0.1	0	0	K09319|1|1e-66|166|tca:641551|homeobox protein engrailed	GO:0043231//intracellular membrane-bounded organelle	GO:0003677//DNA binding;GO:0001071//nucleic acid binding transcription factor activity	GO:0006351//transcription, DNA-templated;GO:0032501//multicellular organismal process	homeobox protein invected
en	BMgn009797	17.74	7.5	5.25	0	0	0	0	K09319|1|2e-49|199|tca:661645|homeobox protein engrailed	GO:0043231//intracellular membrane-bounded organelle	GO:0003677//DNA binding;GO:0001071//nucleic acid binding transcription factor activity	GO:0006351//transcription, DNA-templated;GO:0007365//periodic partitioning	segmentation polarity homeobox protein engrailed-like]
Pax3/7	BMgn009025	20.29	16.9	0	0.21	0	0	0	K09381|1|2e-124|446|phu:Phum_PHUM375940|paired box protein 3/7	GO:0043231//intracellular membrane-bounded organelle	GO:0003677//DNA binding;GO:0001071//nucleic acid binding transcription factor activity	GO:0006351//transcription, DNA-templated;GO:0032501//multicellular organismal process	protein gooseberry-like
	protease inhibitors
seroin 1	BMgn002689	637.21	2820.89	7865.11	1785.53	3311.33	2178.18	1911.22	-	-	-	-	seroin_1_precursor
seroin 2	BMgn015078	1026.08	1478.88	3393.63	1588.62	1775.06	1230.91	1237.05	-	-	-	-	seroin_2_precursor
BmSPI16	BMgn003292	395.34	1.13	0.09	0.12	0	0	0	-	-	GO:0004866//endopeptidase inhibitor activity	-	serine_protease_inhibitor_16_precursor
	BMgn003583	76.36	41.68	28.7	92.59	91.14	92.52	78.81	K06700|1|3e-54|212|phu:Phum_PHUM616880|proteasome inhibitor subunit 1 (PI31)	-	-	-	putative_proteasome_inhibitor-like_isoform_X1
BmSPI28	BMgn004726	466.87	879.05	177	1.77	1.75	1.6	2.49	K13963|1|2e-40|167|dwi:Dwil_GK20760|serpin B	-	GO:0004866//endopeptidase inhibitor activity	-	serine_protease_inhibitor_28
	BMgn004869	36.55	0	10.9	193.04	175.32	231.9	239.92	-	-	-	-	protease_inhibitor_6
	BMgn005131	3.02	3.51	6.24	4.12	2.81	2.78	2.99	K01373|1|3e-159|564|tca:662417|cathepsin F [EC:3.4.22.41]	-	GO:0016787//hydrolase activity	-	cysteine_proteinase_inhibitor_precursor
BmSPI45	BMgn006235	1176.27	1490.4	1022.65	1797.87	2052.75	1874.21	2003.22	K06702|1|4e-12|73.2|gga:421234|CDW93 antigen;K08023|3|3e-09|63.5|mmu:16998|latent transforming growth factor beta binding protein;K06052|4|9e-09|62.0|bfo:BRAFLDRAFT_227159|jagged	-	-	-	SCO-spondin-like
BmSPI44	BMgn006251	276.42	3.97	0.69	0	3.08	0.76	1.64	-	-	-	-	SCO-spondin-like
	BMgn007039	12.95	24.11	153.1	394.1	641.36	442.8	400.01	K01373|1|6e-07|55.1|cqu:CpipJ_CPIJ002772|cathepsin F [EC:3.4.22.41];K01374|2|4e-06|52.4|tad:TRIADDRAFT_20325|cathepsin O [EC:3.4.22.42]	-	GO:0070011//peptidase activity, acting on L-amino acid peptides	-	BCP_inhibitor_precursor
BmSPI2	BMgn007720	28.68	25.64	28.82	14.34	9.94	12.42	7.74	K13963|1|4e-55|216|tca:662139|serpin B	-	GO:0004866//endopeptidase inhibitor activity	-	serine_protease_inhibitor_2
BmSPI37	BMgn009073	12.75	0.45	0.47	0	0	0	0	-	-	-	-	fungal_protease_inhibitor_F-like_precursor
BmSPI40	BMgn009091	3821.93	3485.11	109.01	12.6	6.26	4.61	3.33	-	-	-	-	fungal_protease_inhibitor_F-like
BmSPI39	BMgn009092	14326.3	8552.16	782.45	15.14	1.43	0.94	0	-	-	-	-	SCO-spondin-like
BmSPI41	BMgn009093	9606.72	5712.62	423.12	11.39	0.97	0.96	0	-	-	-	-	SCO-spondin-like
BmSPI38	BMgn009094	584.11	136.57	24.64	8.59	2.06	1.21	0.44	-	-	-	-	fungal_protease_inhibitor_F-like
BmSPI36	BMgn009095	30.93	1.52	1.59	1.38	1.18	1.74	1.88	-	-	-	-	fungal_protease_inhibitor_F-like_isoform_X1
BmSPI3	BMgn010212	3.26	6.11	5.04	0.95	0.97	1.1	0.24	K13963|1|2e-45|184|ecb:100051301|serpin B	-	GO:0016787//hydrolase activity;GO:0004866//endopeptidase inhibitor activity	-	serine_protease_inhibitor_3_precursor
BmSPI68	BMgn013655	5.34	0.25	0.04	0.11	0.1	0.19	0.31	K06254|1|8e-40|166|cfa:479574|agrin	-	-	-	serine_protease_inhibitor_dipetalogastin-like
BmSPI5	BMgn013849	4.14	7.08	8.44	11.38	12.01	9.65	7.92	K13963|1|5e-37|155|tca:662139|serpin B	-	GO:0004866//endopeptidase inhibitor activity	-	serine_protease_inhibitor_5_precursor
BmSPI4	BMgn013852	14.49	12.62	14.37	23.51	27.6	26.03	20.44	K13963|1|9e-36|152|mmu:20708|serpin B	-	GO:0004866//endopeptidase inhibitor activity	-	serine_protease_inhibitor_4_precursor
	BMgn016259	674.62	547.39	841.03	4798.29	4181.16	6042.53	6110.36	-	-	GO:0008238//exopeptidase activity	-	carboxypeptidase_inhibitor_precursor
	BMgn017128	4434.74	856.76	199.45	1917.75	3751.3	2454.29	2312.7	K03909|1|2e-07|54.3|dre:359833|tissue factor pathway inhibitor;K04520|3|1e-06|52.0|xla:398223|amyloid beta (A4) protein	-	-	-	protease_inhibitor_bitisilin-3-like
	BMgn017408	21.03	4.76	8.65	6	6.71	4.42	8.51	K06240|1|8e-09|61.2|dwi:Dwil_GK17256|laminin, alpha 3/5	-	-	-	SCO-spondin-like, partial
	BMgn017446	0	4.57	6.53	0	0	0	0	K13963|1|2e-09|63.2|isc:IscW_ISCW005088|serpin B	-	GO:0004866//endopeptidase inhibitor activity	-	serine_protease_inhibitor_26
	BMgn017459	1497.21	5.65	0.26	0.11	0	0.19	0	K13963|1|4e-08|60.1|oaa:100073952|serpin B	-	GO:0004866//endopeptidase inhibitor activity	-	serine_protease_inhibitor_18_precursor
	BMgn017484	63820.8	42135.8	45.36	56.3	0.36	4.97	1.92	-	-	-	-	silk_proteinase_inhibitor_precursor
	BMgn017590	4884.72	1078.2	725.4	1011.35	2029.5	1117.77	949.7	K03909|1|8e-07|52.4|dre:359833|tissue factor pathway inhibitor;K04520|3|2e-06|50.8|xla:398223|amyloid beta (A4) protein;K08117|4|2e-06|50.8|gga:419727|amyloid beta (A4) precursor-like protein 2	-	GO:0004866//endopeptidase inhibitor activity	-	protease_inhibitor_bitisilin-3-like
