# Supplementary material for: Deep Insight into the Transcriptome of the Single Silk Gland of Bombyx mori
Source: Int J Mol Sci. 2019 May 20;20(10):2491. doi: 10.3390/ijms20102491 (PMC6567255; doi:10.3390/ijms20102491)
Supplement: Supplementary file 1 [file ijms-20-02491-s001.zip › Supplementary Table S3.xlsx]

## Sheet: Sheet1
Table S3. MSG-A highly expressed genes
geneID	MSG-A_FPKM	MSG-M_FPKM	MSG-P_FPKM	PSG-1_FPKM	PSG-2_FPKM	PSG-3_FPKM	PSG-4_FPKM	Blast nr
BMgn010514	463.06	0	0	0	0	0	0	glucose_dehydrogenase_[acceptor]-like
BMgn005827	106.78	0	0.26	0	0	0	0	15-hydroxyprostaglandin_dehydrogenase_[NAD(+)]-like
BMgn012691	83.93	0	0	0	0	0	0	catalase-like
BMgn007168	67.1	0	0.16	0.31	0	0	0	probable_cytochrome_P450_4ac1-like
BMgn017543	53.83	0	0	0	0	0	0	luciferin_4-monooxygenase-like,_partial
BMgn002160	53.58	0	0	0.1	0	0	0	putative_fatty_acyl-CoA_reductase_CG5065-like
BMgn014291	46.85	0	0	0	0	0	0	alcohol_dehydrogenase_2-like
BMgn014510	43.45	0	0	0	0	0	0	catalase-like
BMgn009948	40.55	0	0	0	0	0	0	uncharacterized_protein_LOC101741463
BMgn006282	39.95	0	0	0	0	0	0	uncharacterized_protein_LOC101739721
BMgn017288	28.6	0	0	0	0.13	0	0.14
BMgn003547	27.58	0	0.15	0	0	0	0	fork_head_domain-containing_protein_FD4-like
BMgn015160	25.91	0	0	0.18	0	0	0	fork_head_domain-containing_protein_FD4-like
BMgn000561	18.22	0	0	0	0	0	0	cold-related_protein_precursor
BMgn015545	12.96	0	0	0	0	0	0	uncharacterized_protein_LOC101743237
BMgn014957	10.78	0	0.32	0	0	0	0
BMgn007037	9.83	0	0	0	0.7	1.39	0.75	sodium-independent_sulfate_anion_transporter-like
BMgn014043	9.36	0	0	0	0	0	0	cytochrome_P450_4C1-like
BMgn007252	7.44	0	0	0	0	0	0	uncharacterized_protein_LOC101736073
BMgn007628	7.34	0	0	0.54	0	0	0.5	uncharacterized_protein_LOC101736984_isoform_X3
BMgn004141	5.65	0	0	0	0	0	0	forkhead_box_protein_D5-like
BMgn010515	1569.49	0.48	0.21	1.28	0.08	0	0	glucose_dehydrogenase_[acceptor]-like
BMgn014284	198.56	0.11	0	0	0	0	0	catalase-like
BMgn004445	1094.31	1.49	0.51	0.78	0	0	0.1	venom_serine_protease_34-like
BMgn001622	245.17	0.39	0.2	0.45	0	0	0.06	uncharacterized_protein_LOC101745021
BMgn001821	336.09	0.7	0.49	0.63	0	0	0	mucin-19-like
BMgn014342	104.64	0.27	0	0	0	0	0	alcohol_dehydrogenase_2-like
BMgn003292	395.34	1.13	0.09	0.12	0	0	0	serine_protease_inhibitor_16_precursor
BMgn017364	24.37	0.07	0.04	0.05	0	0	0.05
BMgn012510	31.17	0.09	0	0	0	0	0	arylsulfatase_B-like
BMgn005696	311.16	1.17	0	0.28	0	0	0	beta-fructofuranosidase_precursor
BMgn000238	6.2	0.04	0	0.06	0	0	0	peroxidase-like
BMgn005447	15.31	0.11	0.05	0.07	0.12	0.06	0	gamma-glutamyl_transpeptidase
BMgn010480	38.53	0.29	0.3	0	0	0	0	mucin-22-like
BMgn010442	5.38	0.06	0	0	0	0	0	uncharacterized_protein_LOC101740510
BMgn007195	147.09	1.86	0.72	0.31	0.14	0.13	0	cytochrome_P450_4C1-like
BMgn003695	75.46	1.01	0	0	0	0.19	0	sulfotransferase_family_cytosolic_1B_member_1-like
BMgn006251	276.42	3.97	0.69	0	3.08	0.76	1.64	SCO-spondin-like
BMgn011901	20.16	0.29	0.04	0.1	0	0	0	sericin_2_isoform_2_precursor
BMgn014046	48.61	0.71	0.32	0.14	0	0	0	cytochrome_P450_4C1-like
BMgn007251	6.84	0.11	0	0	0	0	0	uncharacterized_protein_LOC101735511
BMgn007327	161.27	2.73	2.03	0.25	0.15	0.29	0	UDP-glycosyltransferase_UGT33R1_precursor
BMgn015858	21.63	0.4	0.1	0	0	0	0.25	uncharacterized_protein_LOC101739417
BMgn013711	11.4	0.22	1.48	0	0	0	0.27	solute_carrier_family_22_member_4-like
BMgn012740	6	0.12	0	0	0	0	0	peroxidase-like
BMgn013708	36.71	0.74	0.07	0	0	0	0	organic_cation_transporter_protein-like
BMgn009198	14.52	0.31	0.09	0.18	0.05	0.15	0.22	organic_cation_transporter_protein-like
BMgn002955	130.22	2.84	0.1	0.26	0	0	0	cysteine-rich_venom_protein_ENH1-like
BMgn001611	12.75	0.33	0.22	0	0	0	0	trichohyalin-like
BMgn008462	21.94	0.65	0	0	0	0	0	hornerin-like
BMgn000933	15.63	0.49	0	0	0	0	0	hypothetical_protein_KGM_15291
BMgn004219	84.8	2.81	0.24	0.32	0	0	0	uncharacterized_protein_LOC101743399
BMgn001212	8.26	0.28	1.04	0.86	0.64	0.62	0.56	centrin
BMgn006423	65.92	2.24	2.06	0.86	1.96	0.45	0.39	scolexin_precursor
BMgn009073	12.75	0.45	0.47	0	0	0	0	fungal_protease_inhibitor_F-like_precursor
BMgn010276	62.95	2.26	0.91	2.02	1.46	1.57	1.85	trypsin,_alkaline_A-like
BMgn000158	11.78	0.54	0.18	0.06	0.11	0	0.08	ecdysone_oxidase
BMgn013655	5.34	0.25	0.04	0.11	0.1	0.19	0.31	serine_protease_inhibitor_dipetalogastin-like
BMgn002890	34.2	1.65	0.24	0	0	0	0	apolipoprotein_D-like
BMgn014130	21.67	1.06	0.97	0.32	1.37	1.07	1.59	glycoprotein-N-acetylgalactosamine_3-beta-galactosyltransferase_1-like
BMgn009095	30.93	1.52	1.59	1.38	1.18	1.74	1.88	fungal_protease_inhibitor_F-like_isoform_X1
BMgn006537	12.69	0.63	0	0	0.29	0.14	0.31	Chain_A,_Structural_Characterization_Of_Bombyx_Mori_Glutathione_Transferase_Bmgstd1
BMgn009800	15.75	0.81	0.19	0	0	0	0	aldose_reductase-like
BMgn014911	15.63	0.9	1.27	1.07	0.96	1.08	0.71	NADPH_oxidoreductase
BMgn012858	11.22	0.65	1.36	3.53	0.76	1.49	0.81	uncharacterized_protein_LOC101736674
BMgn003661	28.59	1.69	0	0	0.15	0	0	vegetative_cell_wall_protein_gp1-like
BMgn000936	23.26	1.42	0.95	1.52	1.16	1.37	0.61	E3_ubiquitin-protein_ligase_BRE1-like_isoform_X1
BMgn008269	62.64	3.98	0.28	0	0	0	0	indole-3-acetaldehyde_oxidase-like
BMgn004586	6.78	0.44	0.05	0.59	0.63	0.56	0.18	trehalase-2_precursor
BMgn013658	5.25	0.36	0.09	0.85	0.85	1.14	1.01	trypsin-6-like
BMgn011778	36.75	2.63	0	0	0	0	0	uncharacterized_protein_LOC101737511
BMgn003082	7.84	0.58	0	0	0	0	0	transcription_factor_SOX-21-like
BMgn006273	26.15	2.07	1.39	1.81	0.84	2.04	1.44	solute_carrier_family_2,_facilitated_glucose_transporter_member_1-like
BMgn002210	8.1	0.66	0.45	0.15	0.26	0.12	0.4	glutathione_S-transferase_delta_3
BMgn008268	18.17	1.51	0.05	0	0	0	0	xanthine_dehydrogenase-like
BMgn015270	21.94	1.91	0.95	1.65	1.47	1.66	0.97	solute_carrier_family_2,_facilitated_glucose_transporter_member_1-like
BMgn007250	6.32	0.56	0	0	0	0	0	uncharacterized_protein_LOC101737350
BMgn012521	8.9	0.8	0.69	1.69	1.79	1.74	1.23	venom_allergen_5-like
BMgn017370	6.88	0.62	0.81	0.21	0.55	0.35	0.58
BMgn016484	5.91	0.57	0.66	0.76	0.33	0.16	0.17	pol_polyprotein
BMgn015234	6.42	0.66	1.02	1.33	0.88	1.34	1.48	DNA_polymerase_delta_subunit_3-like
BMgn003190	23.58	2.46	0	0	0	0	0	zinc_finger_protein_629-like
BMgn003079	10.91	1.18	1.15	1.3	1.62	1.58	0.77	SOX_domain-containing_protein_dichaete-like
BMgn000593	37.31	4.08	2.15	0.47	0.62	0.4	0.38	hikaru_genki_
BMgn003694	8.19	0.92	0.6	0	0	0	0	sulfotransferase_1C3-like
BMgn011880	11.98	1.37	0.44	1.15	3.4	2.44	2.42	phosphotriesterase-like_protein
BMgn010315	10.26	1.21	1.5	0.65	0.28	0.55	0.59	uncharacterized_protein_LOC101745234
BMgn006035	12.6	1.55	2.02	3.14	3.16	3.1	4.79	SUN_domain-containing_protein_2-like
BMgn004859	9.49	1.2	0.14	0	0	0	0	N-acetylneuraminate_lyase-like_isoform_X3
BMgn012070	5.05	0.65	0.67	0.31	0.14	0	0.07	uncharacterized_protein_LOC101738865_isoform_X1
BMgn009192	14.28	1.84	0.15	0.33	0.06	0.17	0.24	organic_cation_transporter_protein-like
BMgn003189	15.68	2.08	0	0	0	0	0	zinc_finger_protein_629-like
BMgn003322	19.45	2.6	0.9	0	0	0	0	uncharacterized_protein_LOC101735588
BMgn011149	26.97	3.64	1.09	0.2	0.29	0.27	0.31	putative_fatty_acyl-CoA_reductase_CG5065-like
BMgn017004	6.96	0.95	1.81	1.08	1.79	0.91	1.35
BMgn003497	28.89	4.02	3.84	0.83	1.28	1.32	0.71	uncharacterized_protein_LOC101741261
BMgn006418	9.54	1.36	1.1	0.29	0.08	0.53	0.13	malate_dehydrogenase
BMgn014646	12.79	1.83	3.54	2.14	1.15	1.73	1.22	hypothetical_protein_[Papilio_dardanus]
BMgn001813	5.04	0.73	0.45	0.39	0.68	0.66	0.36	spermine_oxidase-like
BMgn005989	14.64	2.19	0.85	0.18	0.05	0.21	0.06	LIM_domain_transcription_factor_LMO4-like_isoform_X1
BMgn006253	30.99	4.69	2.26	0	0	0	0	acyl-CoA_Delta(11)_desaturase-like
BMgn012193	16.52	2.52	2.4	2.58	1.7	2.49	1.79	hypothetical_protein_KGM_07300
BMgn016375	7.53	1.16	0.96	1.09	1.36	0.93	1.29
BMgn010490	6.84	1.1	0.81	0.21	0	0.54	0	fork_head_domain_transcription_factor_slp2-like
BMgn012948	12.37	2	1.3	1.15	2	1.36	0.91	apyrase-like
BMgn016307	9.13	1.5	2.68	0.92	1.59	1.32	1.26	gephyrin-like_isoform_X1
BMgn006311	11.27	1.88	2.54	3.53	2.64	2.65	2.78	probable_2-oxoglutarate_dehydrogenase_E1_component_DHKTD1_homolog,_mitochondrial-like_isoform_X1
BMgn014566	11.33	1.94	2	0.87	1	1.22	0.79	lysosomal_alpha-mannosidase-like
BMgn016516	9.86	1.79	2.31	2.7	1.82	1.14	1.51	sortilin-related_receptor-like
BMgn001272	24.77	4.73	1.35	1.9	1.24	0.56	0.64	venom_dipeptidyl_peptidase_4-like
BMgn008236	6.25	1.21	2.54	0.85	0.87	0.94	1.05	aquaporin_AQPAe.a-like
BMgn001695	13.96	2.89	2.19	2.39	1.09	2.12	1.25	lysosomal_alpha-mannosidase-like
BMgn001623	8.96	1.88	1.67	1.8	2.81	2.44	3.63	zinc_finger_and_BTB_domain-containing_protein_41-like
BMgn009821	22.65	4.9	4.45	4.83	1.9	2.39	1.92	actin,_muscle-type_A2
BMgn016472	5.34	1.18	1.56	1.44	1.13	1.22	1.32	serine
BMgn011387	7.22	1.6	1.85	2.15	1.04	0.61	2.19	lachesin-like
BMgn011097	7.47	1.66	1.8	2.01	1.9	2.32	1.67	nose_resistant_to_fluoxetine_protein_6-like
BMgn003214	8.93	2.06	2.05	3.53	1.74	2.91	3.06	mediator_of_RNA_polymerase_II_transcription_subunit_16-like
BMgn010699	17.47	4.1	3.22	2.66	1.48	2.57	1.39	P3_protein-like
BMgn009645	13.91	3.28	3.61	3.85	3.82	3.5	2.52	uncharacterized_protein_LOC101736498
BMgn004692	11.88	2.86	2.95	4.32	3.9	4.76	3.06	sphingomyelin_synthase-related_1-like
BMgn016735	16.14	3.98	3.9	1.49	2.57	2.27	3.27
BMgn001612	8.4	2.13	1.1	2	0.99	1.45	2.62	PR_domain_zinc_finger_protein_16-like
BMgn017466	7.82	2	2.88	2.93	1.85	1.71	1.76	chondroitin_sulfate_synthase_2-like
BMgn013090	5.39	1.41	0.77	1.58	1.98	1.14	1.59	uncharacterized_protein_LOC101741921
BMgn002651	16.94	4.46	0.95	1.06	3.37	0.97	0.97	sialic_acid_synthase-like
