# Supplementary material for: Deep Insight into the Transcriptome of the Single Silk Gland of Bombyx mori
Source: Int J Mol Sci. 2019 May 20;20(10):2491. doi: 10.3390/ijms20102491 (PMC6567255; doi:10.3390/ijms20102491)
Supplement: Supplementary file 1 [file ijms-20-02491-s001.zip › Supplementary Table S4.xlsx]

## Sheet: Sheet1
Table S4. V-ATPase genes with gradually upregulated expression pattern in the silk gland.
geneID	MSG-A_FPKM	MSG-M_FPKM	MSG-P_FPKM	PSG-1_FPKM	PSG-2_FPKM	PSG-3_FPKM	PSG-4_FPKM	Blast nr
BMgn010246	86.45	44.53	30.35	29.52	31.15	30.56	27.77	vacuolar_ATP_synthase_subunit_E
BMgn008295	227.91	139.54	82.15	74.66	64.18	62.94	57.61	vacuolar_ATP_synthase_catalytic_subunit_A
BMgn001302	615.34	379.04	249.46	292.74	251.71	283.28	263.52	vacuolar_H+_ATP_synthase_16_kDa_proteolipid_subunit
BMgn002241	259.35	132.63	66.93	69.41	63.2	64.84	63.41	vacuolar_ATPase_B_subunit
BMgn002538	66.66	35.88	20.45	10.91	8.83	7.16	8.11	vacuolar_ATPase_subunit_a
BMgn014403	33.73	24.69	19.46	9.81	7.34	6.94	8.54	V-type_proton_ATPase_subunit_S1-like
BMgn013963	45.83	34.28	22.75	25.28	25.89	22.27	21.93	vacuolar_ATPase_subunit_C
