# Supplementary material for: Deep Insight into the Transcriptome of the Single Silk Gland of Bombyx mori
Source: Int J Mol Sci. 2019 May 20;20(10):2491. doi: 10.3390/ijms20102491 (PMC6567255; doi:10.3390/ijms20102491)
Supplement: Supplementary file 1 [file ijms-20-02491-s001.zip › Supplementary Table S5.xlsx]

## Sheet: Sheet1
Table S5. Primers used in quantitative real-time PCR verification
Gene_id	Forward (5' - 3')	Reverse (5' - 3')
BMgn000475	GATGGACGGAGAATGGGAG	GTTGTCGATTTCGGGATGG
BMgn002241	TATCTCCGCTATTGATGTGA	AAGTTGTCCTCGTGGTCGTC
BMgn002640	TGAGTGACTGAAATGGCGAC	ATTACAGAAAGCACAGGGCG
BMgn005860	CGCATGTCATCGAAGCAGAA	GCAGACGAGATTCTTCACGC
BMgn006539	ATCATTGGGCTTTGACTCCG	TTTTATCACCGCACCATTTA
BMgn007223	GTCATTACCGACGCCGTTC	ATTCCAAGTCCAATCCACCA
BMgn008295	TCCGTGTCGGTTACAATGAA	CGCTGAATACCGTCAAAGAT
BMgn009092	CTGCTCGTATCCCTGATGGCT	TGGTGTGTGTTAGGTCTGGAT
BMgn009094	TGGATGCCCTGAAAATGC	TGGCAGGTTTGAATGAGG
