# Supplementary material for: Deep Insight into the Transcriptome of the Single Silk Gland of Bombyx mori
Source: Int J Mol Sci. 2019 May 20;20(10):2491. doi: 10.3390/ijms20102491 (PMC6567255; doi:10.3390/ijms20102491)
Supplement: Supplementary file 1 [file ijms-20-02491-s001.zip › Supplementary Table S6.xlsx]

## Sheet: Sheet1
Table S6. The original data of pH measured by ISM
sample1	测量离子	斜率Slope(mV/decade)	截距Intercept（mV）	sample2	测量离子	斜率Slope(mV/decade)	截距Intercept（mV）	sample3	测量离子	斜率Slope(mV/decade)	截距Intercept（mV）	sample4	测量离子	斜率Slope(mV/decade)	截距Intercept（mV）
	H+	56.384	345.121		H+	56.384	345.121		H+	56.384	345.121		H+	62.309	369.592
ASG-1-1	V0（mV）	C（μM）	pH(仅限H+）		V0（mV）	C（μM）	pH(仅限H+）		V0（mV）	C（μM）	pH(仅限H+）		V0（mV）	C（μM）	pH(仅限H+）
	81.3724	0.021003	7.67772	ASG-1-2	68.735	0.0125357	7.90185	ASG-1-3	71.756	0.0141817	7.84827	ASG-1-4	74.0363	0.0180557	7.74338
	81.3718	0.0210025	7.67773		68.8586	0.0125992	7.89966		71.9412	0.0142894	7.84499		74.068	0.0180769	7.74288
	81.2799	0.0209238	7.67936		68.92	0.0126308	7.89857		71.7575	0.0141826	7.84824		74.3451	0.018263	7.73843
	81.3406	0.0209757	7.67828		69.0131	0.0126789	7.89692		72.2803	0.0144886	7.83897		74.4684	0.0183464	7.73645
	81.1871	0.0208446	7.68101		69.2276	0.0127905	7.89311		72.5577	0.0146537	7.83405		74.5923	0.0184305	7.73446
	81.1871	0.0208446	7.68101		69.259	0.0128069	7.89256		72.7737	0.0147835	7.83022		74.407	0.0183048	7.73744
	81.0947	0.0207661	7.68264		69.3515	0.0128554	7.89092		73.0194	0.0149326	7.82586		74.252	0.0182002	7.73992
	81.0635	0.0207397	7.6832		69.4131	0.0128877	7.88982		73.0499	0.0149512	7.82532		74.3146	0.0182424	7.73892
	81.0324	0.0207134	7.68375		69.5361	0.0129526	7.88764		73.1427	0.015008	7.82368		74.4684	0.0183464	7.73645
	80.8487	0.0205586	7.68701		69.567	0.012969	7.88709		73.1427	0.015008	7.82368		74.4376	0.0183255	7.73694
	80.8173	0.0205322	7.68756		69.6286	0.0130016	7.886		73.2349	0.0150646	7.82204		74.592	0.0184303	7.73447
	80.694	0.0204291	7.68975		69.6902	0.0130344	7.88491		73.1732	0.0150267	7.82314		74.5914	0.0184299	7.73448
	80.6326	0.0203779	7.69084		69.7528	0.0130678	7.8838		73.1735	0.0150269	7.82313		74.6841	0.0184932	7.73299
	80.571	0.0203267	7.69193		69.8749	0.0131331	7.88163		73.2349	0.0150646	7.82204		74.8376	0.0185984	7.73052
	80.5707	0.0203265	7.69194		69.845	0.0131171	7.88216		73.2043	0.0150458	7.82258		74.7461	0.0185356	7.73199
	80.632	0.0203774	7.69085		69.9982	0.0131994	7.87945		73.3273	0.0151216	7.8204		74.8691	0.01862	7.73002
	80.6018	0.0203523	7.69139		69.9683	0.0131833	7.87998		73.266	0.0150838	7.82149		74.931	0.0186627	7.72903
	80.5707	0.0203265	7.69194		70.0607	0.0132331	7.87834		73.1732	0.0150267	7.82314		75.1462	0.0188117	7.72557
	80.5399	0.0203009	7.69248		70.0903	0.0132491	7.87781		73.0188	0.0149323	7.82587		75.2075	0.0188544	7.72459
	80.4779	0.0202496	7.69358		70.0607	0.0132331	7.87834		73.0194	0.0149326	7.82586		75.3317	0.0189411	7.7226
	80.386	0.0201737	7.69521		70.152	0.0132825	7.87672		73.0185	0.0149321	7.82588		75.5161	0.0190706	7.71964
	80.3857	0.0201735	7.69522		70.1218	0.0132662	7.87725		72.8958	0.0148574	7.82806		75.7318	0.0192232	7.71617
	80.2316	0.0200469	7.69795		70.1837	0.0132997	7.87616		72.8342	0.0148201	7.82915		75.8865	0.0193334	7.71369
	80.2316	0.0200469	7.69795		70.2139	0.0133162	7.87562		72.7725	0.0147828	7.83024		76.0712	0.0194658	7.71073
	80.1694	0.0199961	7.69905		70.2448	0.013333	7.87507		72.7109	0.0147457	7.83134		76.2259	0.0195774	7.70824
	80.0772	0.0199209	7.70069		70.1837	0.0132997	7.87616		72.6184	0.0146901	7.83298		76.4108	0.0197117	7.70528
	80.0156	0.0198709	7.70178		70.2765	0.0133502	7.87451		72.6187	0.0146903	7.83297		76.6263	0.0198693	7.70182
	79.8929	0.0197716	7.70396		70.3995	0.0134175	7.87233		72.5565	0.014653	7.83407		76.8115	0.0200057	7.69885
AVERAGE		0.0204276	7.68985		70.3693	0.0134009	7.87286		72.4643	0.0145979	7.83571		76.9647	0.0201193	7.69639
SD		0.000357012	0.00758732		70.4913	0.0134679	7.8707		72.4335	0.0145796	7.83626	AVERAGE		0.018805	7.72594
					70.4611	0.0134513	7.87124		72.3102	0.0145063	7.83844	SD		0.000597689	0.013641
ASG-2-1	78.3826	0.018589	7.73074		70.4922	0.0134684	7.87069		72.2177	0.0144517	7.84008
	78.5065	0.0186833	7.72855	AVERAGE		0.0131098	7.8825		72.0941	0.0143789	7.84227	ASG-2-4	85.7489	0.027835	7.55541
	78.6295	0.0187773	7.72637	SD		0.00026635	0.0088799		72.0331	0.0143431	7.84336		85.7501	0.0278362	7.55539
	78.7527	0.0188721	7.72418						71.9092	0.0142707	7.84555		85.7492	0.0278353	7.5554
	78.8141	0.0189194	7.72309	ASG-2-2	64.4208	0.0105108	7.97836		71.8167	0.0142169	7.84719		85.5951	0.0276772	7.55788
	78.8449	0.0189432	7.72255		64.79	0.0106705	7.97182	AVERAGE		0.0147312	7.83185		85.6271	0.02771	7.55736
	78.8138	0.0189192	7.7231		65.2832	0.0108876	7.96307	SD		0.00029089	0.00861967		85.5963	0.0276785	7.55786
	78.7524	0.0188718	7.72419		65.5603	0.0110115	7.95815						85.7498	0.0278359	7.55539
	78.7833	0.0188956	7.72364		66.3925	0.0113921	7.9434	ASG-2-3	77.7667	0.0181272	7.74167		85.9656	0.0280588	7.55193
	78.721	0.0188476	7.72474		66.5771	0.0114783	7.94012		77.9822	0.0182875	7.73785		85.9656	0.0280588	7.55193
	78.6911	0.0188246	7.72527		66.7328	0.0115515	7.93736		78.1979	0.0184493	7.73402		86.1508	0.0282515	7.54896
	78.6908	0.0188244	7.72528		67.009	0.0116826	7.93246		78.3521	0.0185658	7.73129		86.181	0.028283	7.54847
	78.6603	0.018801	7.72582		67.2244	0.0117858	7.92864		78.4448	0.0186362	7.72964		86.1816	0.0282837	7.54846
	78.6908	0.0188244	7.72528		67.2552	0.0118006	7.9281		78.6285	0.0187766	7.72638		86.3663	0.0284774	7.5455
	78.6905	0.0188242	7.72528		67.4097	0.0118753	7.92535		78.5986	0.0187537	7.72691		86.6437	0.0287708	7.54105
	78.5977	0.018753	7.72693		67.5021	0.0119202	7.92372		78.7213	0.0188479	7.72474		86.8588	0.0290004	7.5376
	78.5367	0.0187063	7.72801		67.5012	0.0119198	7.92373		78.6908	0.0188244	7.72528		86.5207	0.0286403	7.54302
	78.5986	0.0187537	7.72691		67.5333	0.0119354	7.92316		78.8141	0.0189194	7.72309		86.7053	0.0288364	7.54006
	78.598	0.0187532	7.72692		67.5638	0.0119503	7.92262		78.8138	0.0189192	7.7231		86.8903	0.0290342	7.53709
	78.475	0.0186592	7.72911		67.8101	0.0120711	7.91825		78.8141	0.0189194	7.72309		87.0444	0.0292	7.53462
	78.5367	0.0187063	7.72801		68.0258	0.0121779	7.91443		78.7527	0.0188721	7.72418		87.2299	0.0294008	7.53164
	78.5364	0.0187061	7.72802		67.9645	0.0121474	7.91552		78.7833	0.0188956	7.72364		87.4139	0.0296014	7.52869
	78.5675	0.0187299	7.72747		68.0881	0.0122089	7.91332		78.8446	0.018943	7.72255		87.5378	0.0297373	7.5267
	78.5062	0.018683	7.72855		68.0573	0.0121936	7.91387		78.8446	0.018943	7.72255		87.6294	0.0298381	7.52523
	78.5367	0.0187063	7.72801		68.1802	0.0122549	7.91169		78.9066	0.018991	7.72145		87.4762	0.0296697	7.52769
	78.5056	0.0186826	7.72856		68.2108	0.0122702	7.91115		78.8449	0.0189432	7.72255		87.6303	0.0298391	7.52521
	78.5052	0.0186823	7.72857		68.4882	0.01241	7.90623		78.9069	0.0189913	7.72145		87.5681	0.0297706	7.52621
	78.4137	0.0186126	7.73019		68.6115	0.0124727	7.90404		78.844	0.0189425	7.72256		87.6611	0.0298731	7.52472
	78.4137	0.0186126	7.73019		68.6737	0.0125044	7.90294		78.9066	0.018991	7.72145		87.8143	0.0300427	7.52226
	78.2278	0.0184718	7.73349		68.8269	0.0125829	7.90022		78.9063	0.0189908	7.72146		87.691	0.0299061	7.52424
	78.1665	0.0184256	7.73458		68.8898	0.0126152	7.8991		78.8757	0.0189671	7.722		87.7225	0.029941	7.52373
	78.1357	0.0184025	7.73512		68.9505	0.0126465	7.89803		78.9676	0.0190384	7.72037		87.8152	0.0300437	7.52225
AVERAGE		0.0187333	7.7274		69.1357	0.0127426	7.89474		78.876	0.0189673	7.72199	AVERAGE		0.0288699	7.53974
SD		0.000133831	0.00311062		69.2276	0.0127905	7.89311		78.999	0.0190628	7.71981	SD		0.000844355	0.0127104
					69.1977	0.0127749	7.89364		78.9063	0.0189908	7.72146
ASG-3-1	83.5605	0.0229661	7.63891		69.3207	0.0128392	7.89146		78.9682	0.0190389	7.72036	ASG-3-4	76.9336	0.0200962	7.69689
	83.4979	0.0229075	7.64002		69.3512	0.0128552	7.89092		78.9069	0.0189913	7.72145		77.0572	0.0201882	7.6949
	83.345	0.0227649	7.64273		69.3826	0.0128717	7.89036		78.9377	0.0190152	7.7209		77.1808	0.0202806	7.69292
	83.2214	0.0226503	7.64493		69.5984	0.0129856	7.88654		78.9673	0.0190382	7.72037		77.3349	0.0203964	7.69045
	83.1284	0.0225644	7.64658	AVERAGE		0.0120796	7.91856		78.9066	0.018991	7.72145		77.5195	0.0205361	7.68748
	82.9749	0.0224234	7.6493	SD		0.000633485	0.0232965		78.9063	0.0189908	7.72146		77.6123	0.0206066	7.68599
	82.728	0.0221985	7.65368						78.8449	0.0189432	7.72255		77.7661	0.0207241	7.68353
	82.5742	0.0220595	7.6564	ASG-3-2	72.0337	0.0143435	7.84335		78.9063	0.0189908	7.72146		77.8583	0.0207948	7.68205
	82.4509	0.0219487	7.65859		72.3102	0.0145063	7.83844		78.9059	0.0189905	7.72146		77.9514	0.0208665	7.68055
	82.3581	0.0218657	7.66024		72.4963	0.014617	7.83514		78.8757	0.0189671	7.722		78.0743	0.0209614	7.67858
	82.2046	0.021729	7.66296		72.7423	0.0147646	7.83078		78.8754	0.0189669	7.722		78.1369	0.02101	7.67757
	82.0816	0.0216202	7.66514		72.9269	0.0148763	7.8275		78.8446	0.018943	7.72255		78.2288	0.0210815	7.6761
	81.8958	0.0214567	7.66844		73.2053	0.0150464	7.82257		78.8138	0.0189192	7.7231		78.3206	0.0211531	7.67463
	81.835	0.0214035	7.66951		73.5437	0.0152558	7.81657		78.8135	0.018919	7.7231		78.3206	0.0211531	7.67463
	81.8341	0.0214027	7.66953		73.6359	0.0153133	7.81493		78.8141	0.0189194	7.72309		78.3514	0.0211772	7.67413
	81.7114	0.0212958	7.67171		73.79	0.01541	7.8122		78.7515	0.0188711	7.7242		78.3209	0.0211533	7.67462
	81.7728	0.0213492	7.67062		73.8821	0.0154681	7.81056		78.721	0.0188476	7.72474		78.3206	0.0211531	7.67463
	81.6806	0.021269	7.67225		73.9438	0.0155071	7.80947		78.6288	0.0187768	7.72638		78.2898	0.021129	7.67512
	81.7111	0.0212955	7.67171		73.9755	0.0155272	7.80891		78.66	0.0188007	7.72582		78.2281	0.0210809	7.67611
	81.4343	0.0210561	7.67662		74.0366	0.015566	7.80782		78.5983	0.0187534	7.72692	AVERAGE		0.020818	7.68162
	81.5271	0.0211361	7.67498		74.0369	0.0155662	7.80782		78.5358	0.0187056	7.72803	SD		0.000354747	0.007448
	81.5265	0.0211356	7.67499		74.2831	0.0157235	7.80345		78.5358	0.0187056	7.72803
	81.5579	0.0211627	7.67443		74.2831	0.0157235	7.80345		78.4439	0.0186356	7.72966	MSG-1-4	70.7394	0.0159846	7.7963
	81.6803	0.0212687	7.67226		74.2834	0.0157237	7.80345		78.4131	0.0186121	7.7302		71.2631	0.016297	7.78789
	81.6196	0.0212161	7.67333		74.2828	0.0157233	7.80346	AVERAGE		0.0188606	7.72447		71.633	0.0165213	7.78196
	81.7731	0.0213495	7.67061		74.3448	0.0157631	7.80236	SD		0.000188551	0.00438518		71.8176	0.0166344	7.77899
	81.8039	0.0213764	7.67007		74.314	0.0157433	7.8029						71.9714	0.0167292	7.77652
	81.8964	0.0214573	7.66843		74.3143	0.0157435	7.8029	ASG-3-3	82.9764	0.0224248	7.64927		72.1255	0.0168247	7.77405
	81.9577	0.021511	7.66734		74.3753	0.0157828	7.80182		83.3466	0.0227664	7.64271		72.3413	0.0169595	7.77059
	81.897	0.0214578	7.66842		74.375	0.0157826	7.80182		83.7463	0.0231411	7.63562		72.3724	0.016979	7.77009
	81.9586	0.0215118	7.66732		74.53	0.0158828	7.79907		84.0546	0.0234342	7.63015		72.4957	0.0170565	7.76811
	82.0816	0.0216202	7.66514		74.53	0.0158828	7.79907		84.3008	0.0236711	7.62578		72.5571	0.0170952	7.76712
	82.1741	0.021702	7.6635		74.5599	0.0159022	7.79854		84.4858	0.0238506	7.6225		72.5882	0.0171149	7.76663
	82.2974	0.0218115	7.66131		74.5291	0.0158822	7.79909		84.6091	0.023971	7.62031		72.6492	0.0171535	7.76565
	82.4203	0.0219213	7.65913		74.5294	0.0158824	7.79908		84.6707	0.0240313	7.61922		72.6495	0.0171537	7.76564
	82.4207	0.0219216	7.65913		74.5602	0.0159024	7.79854		84.7321	0.0240917	7.61813		72.7109	0.0171927	7.76466
	82.5134	0.0220048	7.65748		74.5291	0.0158822	7.79909		84.7015	0.0240616	7.61868		72.6807	0.0171735	7.76514
	82.6361	0.0221153	7.65531		74.4989	0.0158627	7.79962		84.7015	0.0240616	7.61868		72.8033	0.0172515	7.76317
	82.6981	0.0221714	7.65421	AVERAGE		0.0155018	7.8098		84.7009	0.024061	7.61869		72.7423	0.0172126	7.76415
	82.7597	0.0222272	7.65311	SD		0.000443127	0.0126521		84.6094	0.0239713	7.62031		72.8647	0.0172907	7.76219
	82.7594	0.022227	7.65312						84.5779	0.0239404	7.62087		72.865	0.0172909	7.76218
	82.8519	0.0223111	7.65148	MSG-1-2	63.8336	0.0102617	7.98878		84.5468	0.02391	7.62142		72.8958	0.0173106	7.76169
	82.883	0.0223394	7.65093		63.8968	0.0102883	7.98766		84.5163	0.0238803	7.62196	AVERAGE		0.0169613	7.77064
	82.9755	0.022424	7.64929		64.0808	0.0103659	7.98439		84.4849	0.0238497	7.62252	SD		0.000351998	0.00914346
	83.067	0.0225079	7.64766		64.2352	0.0104314	7.98166		84.393	0.0237603	7.62415
	83.0679	0.0225088	7.64765		64.3588	0.0104842	7.97946		84.3005	0.0236708	7.62579	MSG-2-4	68.9825	0.0149798	7.82449
	83.1604	0.0225939	7.64601		64.4815	0.0105369	7.97729		84.3008	0.0236711	7.62578		69.4757	0.0152553	7.81658
	83.1915	0.0226227	7.64546		64.6054	0.0105903	7.97509		84.2386	0.023611	7.62689		69.8761	0.0154827	7.81015
	83.3136	0.0227357	7.64329		64.8203	0.0106837	7.97128		84.1776	0.0235523	7.62797		70.246	0.0156958	7.80422
	83.2843	0.0227085	7.64381		64.9442	0.0107379	7.96908		84.1458	0.0235217	7.62853		70.5228	0.0158572	7.79977
AVERAGE		0.0219057	7.65958		65.1596	0.0108327	7.96526		84.0231	0.0234041	7.63071		70.6778	0.0159483	7.79729
SD		0.000552977	0.0109372		65.2835	0.0108877	7.96306		84.0533	0.023433	7.63017		70.9232	0.0160936	7.79335
					65.5606	0.0110116	7.95815		83.8998	0.0232866	7.63289		70.9543	0.0161121	7.79285
MSG-1-1	74.9908	0.0161845	7.7909		65.7458	0.0110952	7.95487		83.8687	0.023257	7.63345		70.9851	0.0161304	7.79235
	74.6521	0.0159622	7.79691		65.9619	0.0111935	7.95103		83.7454	0.0231402	7.63563		71.0156	0.0161486	7.79186
	74.4363	0.0158222	7.80073		66.3306	0.0113634	7.94449		83.6841	0.0230824	7.63672		71.0159	0.0161488	7.79186
	74.0973	0.0156046	7.80675		66.5167	0.01145	7.94119		83.5608	0.0229664	7.63891		71.0464	0.016167	7.79137
	73.9127	0.0154874	7.81002		66.8243	0.0115948	7.93574		83.4375	0.0228511	7.64109		71.0159	0.0161488	7.79186
	73.7277	0.0153709	7.8133		67.0715	0.0117124	7.93135		83.4064	0.0228221	7.64165		70.9854	0.0161306	7.79235
	73.5428	0.0152552	7.81658		67.4103	0.0118756	7.92534		83.2523	0.0226789	7.64438		71.0159	0.0161488	7.79186
	73.3887	0.0151595	7.81931		67.6575	0.0119961	7.92096		83.2211	0.02265	7.64493		71.0156	0.0161486	7.79186
	73.2037	0.0150454	7.8226		67.9651	0.0121477	7.9155		83.0676	0.0225085	7.64765		70.9851	0.0161304	7.79235
	73.1113	0.0149888	7.82423		68.2736	0.0123017	7.91003		83.0368	0.0224802	7.6482		71.0159	0.0161488	7.79186
	72.9572	0.0148947	7.82697		68.6121	0.012473	7.90403	AVERAGE		0.0234296	7.63034		71.0159	0.0161488	7.79186
	72.8644	0.0148384	7.82861		68.8892	0.0126149	7.89912	SD		0.000516424	0.00962499		71.0458	0.0161667	7.79138
	72.7719	0.0147825	7.83025		69.1669	0.0127588	7.89419						71.0458	0.0161667	7.79138
	72.6804	0.0147273	7.83188		69.4748	0.0129202	7.88873	MSG-1-3	73.605	0.015294	7.81548		71.0156	0.0161486	7.79186
	72.619	0.0146904	7.83297		69.5987	0.0129858	7.88653		73.6359	0.0153133	7.81493		71.0156	0.0161486	7.79186
	72.5882	0.014672	7.83351		69.9069	0.0131503	7.88107		73.7289	0.0153716	7.81328		71.0461	0.0161668	7.79137
	72.6797	0.0147269	7.83189		70.061	0.0132333	7.87833		73.913	0.0154876	7.81002		71.0458	0.0161667	7.79138
	72.6187	0.0146903	7.83297		70.3687	0.0134006	7.87288		73.9438	0.0155071	7.80947		71.0471	0.0161674	7.79136
	72.7423	0.0147646	7.83078		70.5539	0.0135023	7.86959		74.006	0.0155465	7.80837		71.077	0.0161853	7.79088
	72.7725	0.0147828	7.83024	AVERAGE		0.0116414	7.93568		74.0982	0.0156052	7.80673		71.1081	0.0162039	7.79038
	72.8351	0.0148207	7.82913	SD		0.00103229	0.0381445		74.191	0.0156644	7.80509		71.1084	0.0162041	7.79038
	72.9276	0.0148767	7.82749						74.1907	0.0156643	7.80509	AVERAGE		0.0160258	7.79525
	73.1125	0.0149895	7.82421	MSG-2-2	61.3074	0.00925588	8.03358		74.2526	0.0157039	7.80399	SD		0.000294504	0.00816173
	73.2361	0.0150654	7.82202		61.6156	0.00937311	8.02812		74.314	0.0157433	7.8029
	73.4512	0.0151983	7.81821		61.8616	0.00946775	8.02375		74.3134	0.0157429	7.80291	MSG-3-4	63.4335	0.0122025	7.91355
	73.6359	0.0153133	7.81493		62.016	0.00952763	8.02101		74.2834	0.0157237	7.80345		63.6188	0.0122864	7.91058
	73.7592	0.0153906	7.81274		62.1393	0.00957573	8.01883		74.3442	0.0157628	7.80237		63.8962	0.012413	7.90612
	74.0369	0.0155662	7.80782		62.1701	0.00958778	8.01828		74.3448	0.0157631	7.80236		64.1119	0.0125123	7.90266
	74.1605	0.0156449	7.80563		62.1695	0.00958755	8.01829		74.2831	0.0157235	7.80345		64.389	0.0126411	7.89822
	74.4077	0.0158037	7.80124		62.1695	0.00958755	8.01829		74.252	0.0157035	7.804		64.5438	0.0127136	7.89573
	74.6228	0.0159431	7.79743		62.1078	0.00956342	8.01939		74.2212	0.0156838	7.80455		64.8517	0.0128591	7.89079
	74.8691	0.0161043	7.79306		61.9846	0.00951542	8.02157		74.1904	0.0156641	7.8051		65.0671	0.0129619	7.88733
	75.0845	0.0162466	7.78924		61.922	0.00949113	8.02268		74.129	0.0156248	7.80618		65.314	0.0130807	7.88337
	75.2701	0.0163702	7.78595		61.7383	0.0094202	8.02594		74.0976	0.0156048	7.80674		65.5609	0.0132006	7.87941
	75.517	0.0165361	7.78157		61.5842	0.0093611	8.02867		74.0976	0.0156048	7.80674		65.838	0.0133364	7.87496
	75.7629	0.016703	7.77721		61.6458	0.00938468	8.02758		73.9743	0.0155264	7.80893		66.0843	0.0134584	7.87101
	75.979	0.016851	7.77337		61.7072	0.00940824	8.02649		73.9438	0.0155071	7.80947		66.362	0.0135972	7.86655
	76.225	0.0170212	7.76901		61.5836	0.00936087	8.02868		73.8519	0.015449	7.8111		66.6391	0.0137372	7.8621
	76.503	0.0172155	7.76408		61.4301	0.00930237	8.03141		73.8821	0.0154681	7.81056		66.8555	0.0138475	7.85863
	76.8106	0.0174331	7.75863		61.2753	0.00924375	8.03415		73.7592	0.0153906	7.81274		67.1326	0.01399	7.85418
	76.9962	0.0175657	7.75533		61.1523	0.00919744	8.03633		73.7592	0.0153906	7.81274		67.3795	0.0141182	7.85022
	77.2729	0.0177654	7.75043		60.9979	0.00913963	8.03907		73.728	0.015371	7.8133		67.9028	0.0143939	7.84182
	77.4585	0.0179005	7.74713		60.8136	0.0090711	8.04234		73.6356	0.0153132	7.81494		68.1195	0.0145096	7.83834
	77.7359	0.0181045	7.74221		60.751	0.00904794	8.04345		73.6353	0.015313	7.81494		68.4576	0.014692	7.83292
	77.8897	0.0182185	7.73949		60.6277	0.00900249	8.04564		73.512	0.0152361	7.81713		68.674	0.01481	7.82944
	78.136	0.0184027	7.73512		60.5362	0.00896892	8.04726		73.4509	0.0151981	7.81821		68.9511	0.0149624	7.825
	78.2593	0.0184956	7.73293		60.4126	0.00892376	8.04945		73.3582	0.0151407	7.81986		69.198	0.0150996	7.82104
	78.4143	0.018613	7.73018		60.3815	0.00891243	8.05		73.2663	0.0150839	7.82149		69.5364	0.0152896	7.8156
	78.6292	0.0187771	7.72637		60.228	0.00885674	8.05273		73.2037	0.0150454	7.8226		69.7525	0.0154122	7.81214
	78.7527	0.0188721	7.72418		60.2283	0.00885685	8.05272		73.1116	0.014989	7.82423	AVERAGE		0.013685	7.86487
	78.9069	0.0189913	7.72145		60.5054	0.00895764	8.04781	AVERAGE		0.0154845	7.81015	SD		0.000982418	0.0310682
	79.0295	0.0190866	7.71927		60.4742	0.00894624	8.04836	SD		0.000216585	0.00610016
	79.1229	0.0191595	7.71762		60.4135	0.00892409	8.04944					PSG-1-4	55.1428	0.0089824	8.04661
	79.2456	0.0192558	7.71544		60.5048	0.00895742	8.04782	MSG-2-3	70.2762	0.0133501	7.87452		55.5124	0.00910592	8.04068
	79.3076	0.0193046	7.71434		60.444	0.00893521	8.0489		70.3998	0.0134176	7.87232		55.7596	0.00918949	8.03671
AVERAGE		0.0163647	7.78792	AVERAGE		0.0092337	8.03479		70.5545	0.0135027	7.86958		56.1285	0.00931562	8.03079
SD		0.00152693	0.0395759	SD		0.000254158	0.0119668		70.831	0.013656	7.86468		56.3754	0.009401	8.02683
									70.9549	0.0137253	7.86248		56.5912	0.00947627	8.02336
MSG-2-1	59.3961	0.00856091	8.06748	MSG-3-2	63.5257	0.0101335	7.99424		71.1707	0.0138468	7.85865		56.7758	0.00954114	8.0204
	59.5813	0.0086259	8.0642		63.7427	0.0102237	7.99039		71.2936	0.0139164	7.85647		56.9919	0.00961764	8.01693
	59.8273	0.00871299	8.05983		63.9893	0.0103272	7.98602		71.4487	0.0140049	7.85372		57.1454	0.00967235	8.01447
	59.9509	0.00875708	8.05764		64.328	0.010471	7.98001		71.571	0.014075	7.85155		57.2998	0.0097277	8.01199
	60.166	0.00883434	8.05383		64.6051	0.0105902	7.9751		71.7557	0.0141815	7.84828		57.392	0.0097609	8.01051
	60.1974	0.00884568	8.05327		64.8526	0.0106978	7.97071		71.8173	0.0142173	7.84718		57.4854	0.00979464	8.00901
	60.3821	0.00891265	8.04999		65.2527	0.010874	7.96361		71.8793	0.0142533	7.84608		57.6077	0.00983901	8.00705
	60.5667	0.0089801	8.04672		65.4996	0.0109842	7.95923		72.0023	0.0143251	7.8439		57.7002	0.0098727	8.00556
	60.6293	0.00900308	8.04561		65.8383	0.0111372	7.95322		72.0026	0.0143253	7.8439		57.731	0.00988395	8.00507
	60.752	0.00904831	8.04343		66.0846	0.0112498	7.94886		72.1561	0.0144153	7.84118		57.793	0.00990662	8.00407
	60.8136	0.0090711	8.04234		66.3931	0.0113924	7.94338		72.1259	0.0143976	7.84171		57.9468	0.00996308	8.00161
	60.8759	0.00909421	8.04124		66.6394	0.0115076	7.93902		72.2485	0.0144698	7.83954		57.9779	0.00997454	8.00111
	60.9064	0.00910554	8.04069		66.9479	0.0116535	7.93355		72.2177	0.0144517	7.84008		58.0704	0.0100087	7.99962
	60.9982	0.00913974	8.03907		67.2253	0.0117862	7.92863		72.2183	0.014452	7.84007		58.1625	0.0100428	7.99814
	60.9988	0.00913996	8.03906		67.5024	0.0119204	7.92371		72.218	0.0144518	7.84008		58.255	0.0100772	7.99666
	61.0907	0.00917433	8.03743		67.8104	0.0120712	7.91825		72.218	0.0144518	7.84008		58.2553	0.0100773	7.99666
	61.0599	0.0091628	8.03797		68.0264	0.0121782	7.91442		72.2183	0.014452	7.84007		58.3789	0.0101234	7.99467
	61.091	0.00917444	8.03742		68.3344	0.0123323	7.90895		72.1872	0.0144337	7.84062		58.4406	0.0101466	7.99368
	61.091	0.00917444	8.03742		68.4579	0.0123947	7.90676		72.1869	0.0144335	7.84063		58.533	0.0101813	7.9922
	61.0919	0.00917478	8.0374		68.6432	0.0124888	7.90348		72.1558	0.0144152	7.84118		58.5938	0.0102042	7.99122
	61.2134	0.00922042	8.03525		68.8284	0.0125836	7.90019		72.1259	0.0143976	7.84171		58.6557	0.0102275	7.99023
	61.1526	0.00919755	8.03633		69.043	0.0126944	7.89639		72.0636	0.014361	7.84282		58.6865	0.0102392	7.98973
	61.2137	0.00922053	8.03524		69.1974	0.0127747	7.89365		72.0334	0.0143433	7.84335		58.6868	0.0102393	7.98973
	61.1215	0.00918588	8.03688		69.2899	0.0128231	7.89201		72.0322	0.0143426	7.84337		58.7787	0.0102741	7.98826
	61.1838	0.00920928	8.03577		69.444	0.012904	7.88928		71.9104	0.0142714	7.84553		58.7793	0.0102744	7.98825
	61.214	0.00922064	8.03524		69.5361	0.0129526	7.88764		71.9708	0.0143067	7.84446	AVERAGE		0.00984326	8.00715
	61.1829	0.00920894	8.03579		69.5981	0.0129855	7.88654		71.8481	0.0142352	7.84664	SD		0.000358192	0.016054
	61.1526	0.00919755	8.03633		69.6289	0.0130018	7.886		71.9095	0.0142709	7.84555
	61.091	0.00917444	8.03742		69.7217	0.0130512	7.88435		71.817	0.0142171	7.84719	PSG-2-4	50.6729	0.00761473	8.11835
	61.1218	0.00918599	8.03687		69.7827	0.0130837	7.88327		71.7865	0.0141994	7.84773		51.0129	0.00771101	8.11289
	61.1212	0.00918576	8.03688		69.783	0.0130839	7.88326		71.7551	0.0141812	7.84829		51.3824	0.00781702	8.10696
	61.1215	0.00918588	8.03688	AVERAGE		0.0118823	7.92658		71.6635	0.0141283	7.84991		51.7831	0.00793363	8.10053
	61.0287	0.00915113	8.03853	SD		0.0009708	0.0361515		71.6632	0.0141281	7.84992		52.1222	0.00803368	8.09509
AVERAGE		0.00906777	8.04259						71.6324	0.0141103	7.85046		52.4307	0.00812579	8.09013
SD		0.000182539	0.00887206	PSG-1-2	56.5912	0.00763437	8.11723		71.6629	0.0141279	7.84992		52.8311	0.00824692	8.08371
					56.8994	0.00773107	8.11176		71.5707	0.0140748	7.85156		53.1393	0.00834138	8.07876
MSG-3-1	54.1254	0.00690305	8.16096		57.1768	0.00781915	8.10684		71.5094	0.0140396	7.85264		53.4476	0.00843696	8.07381
	54.3106	0.00695546	8.15767		57.4548	0.00790842	8.10191		71.4783	0.0140218	7.8532		53.7558	0.0085336	8.06887
	54.4955	0.00700818	8.15439		57.7927	0.00801831	8.09592		71.4786	0.014022	7.85319		54.0637	0.00863125	8.06393
	54.7107	0.00707004	8.15058		58.0402	0.00809976	8.09153	AVERAGE		0.0141682	7.84877		54.31	0.00871017	8.05997
	54.834	0.00710573	8.14839		58.3789	0.00821257	8.08552	SD		0.000281216	0.00873801		54.5575	0.0087902	8.056
	55.0183	0.00715941	8.14512		58.6566	0.00830624	8.0806						54.8035	0.00887047	8.05205
	55.1111	0.00718659	8.14348		58.9337	0.00840077	8.07568	MSG-3-3	69.5679	0.0129695	7.88708		55.0195	0.00894156	8.04859
	55.174	0.00720508	8.14236		59.1498	0.00847523	8.07185		69.9072	0.0131504	7.88106		55.296	0.00903339	8.04415
	55.2963	0.00724115	8.14019		59.4275	0.00857189	8.06692		70.3076	0.0133672	7.87396		55.3897	0.00906473	8.04265
	55.4199	0.00727779	8.138		59.6429	0.00864763	8.0631		70.585	0.0135195	7.86904		55.6039	0.00913676	8.03921
	55.5426	0.00731435	8.13582		59.9512	0.00875719	8.05764		70.9238	0.0137079	7.86303		55.7581	0.00918898	8.03673
	55.6357	0.00734222	8.13417		60.1663	0.00883445	8.05382		71.1087	0.0138118	7.85975		55.9122	0.00924145	8.03426
	55.7581	0.00737901	8.132		60.3824	0.00891276	8.04999		71.3245	0.013934	7.85592		56.0052	0.00927327	8.03277
	55.7898	0.00738857	8.13144		60.6903	0.00902554	8.04453		71.5091	0.0140395	7.85265		56.1902	0.00933688	8.0298
	55.9128	0.00742577	8.12926		60.845	0.00908274	8.04178		71.6022	0.0140929	7.851		56.3132	0.00937942	8.02782
	55.9744	0.00744448	8.12817		61.152	0.00919733	8.03634		71.7551	0.0141812	7.84829		56.4056	0.0094115	8.02634
	56.0666	0.00747256	8.12653		61.2775	0.00924458	8.03411		71.8176	0.0142174	7.84718		56.4371	0.00942246	8.02584
	56.0974	0.00748196	8.12598		61.5842	0.0093611	8.02867		71.9095	0.0142709	7.84555		56.5906	0.00947606	8.02337
	56.1588	0.00750075	8.1249		61.7996	0.00944381	8.02485		71.9092	0.0142707	7.84555		56.6217	0.00948696	8.02287
	56.1908	0.00751056	8.12433		62.1088	0.00956381	8.01937		71.9406	0.014289	7.845		56.683	0.00950848	8.02189
	56.282	0.00753858	8.12271		62.3557	0.00966073	8.01499		71.9403	0.0142889	7.845		56.7145	0.00951955	8.02138
	56.3132	0.00754819	8.12216		62.6013	0.00975811	8.01063		71.9101	0.0142713	7.84554		56.7761	0.00954125	8.02039
	56.344	0.00755769	8.12161		62.8171	0.00984448	8.00681		71.8784	0.0142528	7.8461		56.868	0.0095737	8.01892
	56.3449	0.00755797	8.12159		63.0023	0.00991922	8.00352		71.8176	0.0142174	7.84718		56.868	0.0095737	8.01892
	56.3748	0.0075672	8.12106		63.3105	0.0100449	7.99806		71.8475	0.0142348	7.84665		56.9299	0.00959563	8.01793
	56.4059	0.00757682	8.12051		63.4647	0.0101083	7.99532		71.7245	0.0141635	7.84883		56.8991	0.00958471	8.01842
	56.4975	0.00760522	8.11889		63.6499	0.010185	7.99204		71.7245	0.0141635	7.84883	AVERAGE		0.00891433	8.05098
	56.467	0.00759575	8.11943		63.8651	0.010275	7.98822		71.6324	0.0141103	7.85046	SD		0.00061413	0.0307333
	56.4981	0.0076054	8.11888		64.05	0.0103528	7.98494		71.6626	0.0141277	7.84993
	56.4365	0.0075863	8.11997		64.2349	0.0104313	7.98166		71.5704	0.0140746	7.85156	PSG-3-4	48.5773	0.00704729	8.15198
	56.4059	0.00757682	8.12051		64.3585	0.0104841	7.97947		71.5698	0.0140743	7.85157		48.8544	0.00711982	8.14753
	56.3745	0.00756711	8.12107	AVERAGE		0.00910038	8.0429		71.5393	0.0140568	7.85211		48.978	0.00715242	8.14555
AVERAGE		0.00738299	8.13194	SD		0.00085974	0.0413404		71.4166	0.0139865	7.85429		49.2245	0.00721787	8.14159
SD		0.000207731	0.0123667						71.5082	0.0140389	7.85267		49.4708	0.00728387	8.13764
				PSG-2-2	58.688	0.0083169	8.08004		71.4163	0.0139863	7.8543		49.6259	0.00732573	8.13515
PSG-1-1	55.9116	0.00742541	8.12928		58.9648	0.00841144	8.07513		71.4474	0.0140041	7.85374		49.8718	0.00739261	8.1312
	56.0056	0.00745397	8.12761		59.2419	0.00850717	8.07022		71.3858	0.0139689	7.85484		50.0876	0.0074518	8.12774
	56.1594	0.00750093	8.12488		59.5502	0.00861495	8.06475		71.4166	0.0139865	7.85429		50.3339	0.00751993	8.12379
	56.283	0.00753889	8.12269		59.7351	0.00868025	8.06147		71.4163	0.0139863	7.8543		50.4886	0.00756304	8.1213
	56.3745	0.00756711	8.12107		59.9509	0.00875708	8.05764		71.416	0.0139862	7.8543		50.6735	0.0076149	8.11834
	56.4984	0.0076055	8.11887		60.1056	0.00881258	8.0549	AVERAGE		0.0139942	7.85416		50.9503	0.00769319	8.11389
	56.5292	0.00761507	8.11833		60.2902	0.00887927	8.05162	SD		0.000310722	0.00984989		51.1044	0.00773713	8.11142
	56.6217	0.00764389	8.11669		60.444	0.00893521	8.0489						51.2585	0.00778131	8.10895
	56.7136	0.00767263	8.11506		60.8755	0.00909406	8.04124	PSG-1-3	59.18	0.00848569	8.07131		51.4127	0.00782578	8.10647
	56.6837	0.00766327	8.11559		61.0599	0.0091628	8.03797		59.3961	0.00856091	8.06748		51.5048	0.00785246	8.10499
	56.8066	0.00770183	8.11341		61.1835	0.00920916	8.03578		59.5813	0.0086259	8.0642		51.6281	0.00788832	8.10302
	56.8063	0.00770173	8.11341		61.3074	0.00925588	8.03358		59.7964	0.008702	8.06038		51.6284	0.00788841	8.10301
	56.8375	0.00771155	8.11286		61.4609	0.00931408	8.03086		59.9506	0.00875698	8.05765		51.7517	0.00792443	8.10103
	56.8369	0.00771136	8.11287		61.615	0.00937288	8.02813		60.0735	0.00880104	8.05547		51.7825	0.00793346	8.10054
	56.8985	0.00773078	8.11178		61.7072	0.00940824	8.02649		60.1047	0.00881226	8.05491		51.8445	0.00795166	8.09954
	56.8991	0.00773097	8.11177		61.8005	0.00944415	8.02484		60.2274	0.00885652	8.05274		51.9363	0.00797868	8.09807
	56.8381	0.00771174	8.11285		61.9235	0.00949171	8.02266		60.1663	0.00883445	8.05382		51.9986	0.00799707	8.09707
	56.8982	0.00773069	8.11178		61.9849	0.00951554	8.02157		60.1965	0.00884536	8.05328		52.1213	0.00803341	8.0951
	56.868	0.00772116	8.11232		62.0465	0.00953951	8.02047		60.1041	0.00881204	8.05492		52.1527	0.00804274	8.0946
	56.8683	0.00772126	8.11231		62.1082	0.00956358	8.01938		60.1044	0.00881215	8.05492		52.3059	0.0080884	8.09214
	56.8063	0.00770173	8.11341		62.2006	0.00959973	8.01774		59.9805	0.00876767	8.05712		52.3062	0.00808849	8.09213
	56.7755	0.00769205	8.11396		62.1698	0.00958766	8.01829		59.8889	0.00873494	8.05874		52.4295	0.00812543	8.09015
	56.7752	0.00769196	8.11396		62.2003	0.00959961	8.01775		59.8264	0.00871267	8.05985		52.3685	0.00810713	8.09113
	56.7447	0.00768238	8.1145		62.2003	0.00959961	8.01775		59.6732	0.00865833	8.06257		52.4603	0.00813468	8.08966
	56.7444	0.00768229	8.11451		62.2009	0.00959985	8.01774		59.6725	0.00865809	8.06258		52.4606	0.00813477	8.08965
	56.683	0.00766305	8.1156		62.2003	0.00959961	8.01775		59.519	0.00860398	8.0653	AVERAGE		0.00773859	8.11175
	56.6519	0.00765332	8.11615		62.2009	0.00959985	8.01774		59.519	0.00860398	8.0653	SD		0.000335234	0.0190942
	56.59	0.007634	8.11725		62.5705	0.00974584	8.01118		59.4876	0.00859296	8.06586
	56.5289	0.00761498	8.11833		62.5397	0.00973359	8.01173		59.4577	0.00858247	8.06639	PSG-4-4	48.3923	0.00699927	8.15495
	56.4368	0.00758639	8.11996		62.6324	0.00977051	8.01008		59.5184	0.00860377	8.06531		48.6389	0.00706335	8.15099
	56.4059	0.00757682	8.12051	AVERAGE		0.00924911	8.03437		59.4577	0.00858247	8.06639		48.9474	0.00714434	8.14604
AVERAGE		0.00764641	8.11657	SD		0.000423102	0.020244		59.5493	0.00861463	8.06476		49.2245	0.00721787	8.14159
SD		8.0253e-05	0.00458742						59.5502	0.00861495	8.06475		49.5331	0.00730065	8.13664
				PSG-3-2	56.5912	0.00763437	8.11723		59.6115	0.00863654	8.06366		49.8102	0.0073758	8.13219
PSG-2-1	56.3449	0.00755797	8.12159		56.7462	0.00768285	8.11448		59.6118	0.00863665	8.06365		50.1184	0.00746028	8.12724
	56.4987	0.00760559	8.11887		57.146	0.00780932	8.10739		59.704	0.00866923	8.06202		50.3653	0.00752866	8.12328
	56.6534	0.00765379	8.11612		57.3929	0.00788846	8.10301		59.7958	0.00870179	8.06039		50.6119	0.00759758	8.11932
	56.8677	0.00772107	8.11232		57.7316	0.00799832	8.097		59.7968	0.00870215	8.06037		50.8896	0.00767595	8.11487
	56.8994	0.00773107	8.11176		57.9474	0.00806912	8.09317		59.9194	0.00874582	8.0582		51.1356	0.00774605	8.11092
	57.0529	0.00777968	8.10904		58.2559	0.00817142	8.0877	AVERAGE		0.00868801	8.06111		51.3828	0.00781714	8.10695
	57.0529	0.00777968	8.10904		58.5638	0.00827482	8.08224	SD		9.55565e-05	0.00477376		51.6287	0.0078885	8.10301
	57.146	0.00780932	8.10739		58.8422	0.00836943	8.0773						51.8448	0.00795174	8.09954
	57.1759	0.00781886	8.10686		59.0884	0.00845401	8.07294	PSG-2-3	56.0049	0.00745375	8.12762		52.0294	0.00800617	8.09657
	57.1457	0.00780922	8.10739		59.3967	0.00856112	8.06747		56.0672	0.00747274	8.12652		52.2147	0.00806119	8.0936
	57.1454	0.00780913	8.1074		59.7043	0.00866934	8.06201		56.1276	0.0074912	8.12545		52.4597	0.0081345	8.08967
	57.1149	0.00779941	8.10794		59.8901	0.00873537	8.05872		56.0059	0.00745406	8.12761		52.5839	0.00817192	8.08768
	57.1451	0.00780903	8.1074		60.1981	0.00884593	8.05326		56.1282	0.00749138	8.12544		52.738	0.00821859	8.0852
	57.0834	0.00778938	8.1085		60.4745	0.00894635	8.04835		56.0974	0.00748196	8.12598		52.8308	0.00824682	8.08371
	57.0837	0.00778947	8.10849		60.6912	0.00902587	8.04451		56.1288	0.00749156	8.12543		53.0457	0.00831258	8.08026
	57.0834	0.00778938	8.1085		60.9067	0.00910565	8.04069		56.0358	0.00746317	8.12708		53.0463	0.00831276	8.08025
	57.0218	0.00776981	8.10959		61.1533	0.00919781	8.03632		56.0666	0.00747256	8.12653		53.2001	0.00836014	8.07779
	56.9299	0.0077407	8.11122		61.3382	0.00926753	8.03304		56.0043	0.00745357	8.12764		53.2309	0.00836966	8.07729
	56.9604	0.00775035	8.11068		61.4923	0.00932603	8.0303		55.9131	0.00742586	8.12925		53.2928	0.00838883	8.0763
	56.9608	0.00775048	8.11067		61.7383	0.0094202	8.02594		55.943	0.00743494	8.12872		53.324	0.00839851	8.0758
	56.9608	0.00775048	8.11067		61.8921	0.00947955	8.02321		55.7889	0.00738829	8.13146		53.3856	0.00841765	8.07481
	56.9904	0.00775985	8.11015		61.9855	0.00951577	8.02156		55.8203	0.00739777	8.1309		53.3856	0.00841765	8.07481
	56.8991	0.00773097	8.11177		62.0776	0.00955163	8.01992		55.6961	0.00736035	8.1331		53.4161	0.00842714	8.07432
	56.9601	0.00775026	8.11068		62.1701	0.00958778	8.01828		55.6659	0.00735128	8.13364		53.4772	0.00844619	8.07334
	56.9296	0.00774061	8.11122		62.2928	0.00963594	8.01611		55.6039	0.00733269	8.13474		53.5083	0.0084559	8.07284
	56.9913	0.00776014	8.11013		62.3239	0.00964819	8.01555		55.5432	0.00731453	8.13581	AVERAGE		0.00793269	8.10135
	56.9604	0.00775035	8.11068		62.4161	0.00968459	8.01392		55.542	0.00731417	8.13583	SD		0.000465738	0.0259993
	56.9916	0.00776023	8.11013		62.4164	0.0096847	8.01391		55.4501	0.00728678	8.13746
	57.0529	0.00777968	8.10904		62.3856	0.00967253	8.01446		55.481	0.00729598	8.13692
	57.0532	0.00777978	8.10903		62.4478	0.00969713	8.01336		55.3885	0.00726847	8.13856
	57.1152	0.0077995	8.10793	AVERAGE		0.00889068	8.05237		55.3583	0.00725951	8.13909
	57.1762	0.00781895	8.10685	SD		0.000679439	0.0338365		55.3879	0.00726829	8.13857
	57.1768	0.00781915	8.10684						55.2963	0.00724115	8.14019
	57.2079	0.00782908	8.10629	PSG-4-2	56.7767	0.00769243	8.11394		55.3879	0.00726829	8.13857
	57.2998	0.00785852	8.10466		57.2391	0.00783906	8.10574		55.2963	0.00724115	8.14019
AVERAGE		0.00776431	8.10991		57.7014	0.00798847	8.09754		55.3271	0.00725027	8.13965
SD		5.89533e-05	0.00331935		58.1329	0.00813048	8.08988		55.2649	0.00723187	8.14075
					58.5339	0.00826472	8.08277		55.2963	0.00724115	8.14019
PSG-3-1	54.0939	0.00689418	8.16152		58.9651	0.00841154	8.07512		55.2655	0.00723205	8.14074
	54.2178	0.00692915	8.15932		59.3353	0.00853968	8.06856	AVERAGE		0.00735906	8.13321
	54.3408	0.00696404	8.15714		59.7049	0.00866955	8.062	SD		9.47286e-05	0.00558833
	54.4952	0.00700809	8.1544		60.0751	0.00880161	8.05544
	54.6182	0.00704338	8.15222		60.4752	0.0089466	8.04834	PSG-3-3	58.5947	0.00828527	8.08169
	54.8035	0.00709688	8.14893		60.8139	0.00907121	8.04233		58.7799	0.00834817	8.07841
	54.8651	0.00711476	8.14784		61.1844	0.0092095	8.03576		59.0567	0.00844307	8.0735
	55.0198	0.00715985	8.1451		61.5536	0.00934941	8.02922		59.2111	0.00849647	8.07076
	55.2042	0.00721397	8.14183		61.7703	0.00943251	8.02537		59.4574	0.00858236	8.06639
	55.358	0.00725942	8.1391		62.0779	0.00955175	8.01992		59.5505	0.00861506	8.06474
	55.4813	0.00729607	8.13691		62.355	0.00966045	8.015		59.7345	0.00868003	8.06148
	55.7275	0.00736979	8.13254		62.6019	0.00975835	8.01062		59.8584	0.00872407	8.05928
	55.8209	0.00739796	8.13089		63.0029	0.00991946	8.00351		59.9811	0.00876789	8.0571
	56.0361	0.00746326	8.12707		63.28	0.0100324	7.9986		60.1044	0.00881215	8.05492
	56.2216	0.00752001	8.12378		63.5263	0.0101338	7.99423		60.1355	0.00882335	8.05437
	56.4368	0.00758639	8.11996		63.8034	0.0102491	7.98931		60.1974	0.00884568	8.05327
	56.622	0.00764398	8.11668		64.0192	0.0103398	7.98549		60.3201	0.00889012	8.05109
	56.7761	0.00769224	8.11395		64.2053	0.0104187	7.98219		60.3818	0.00891254	8.05
	56.9305	0.00774089	8.11121		64.4815	0.0105369	7.97729		60.4437	0.0089351	8.0489
	57.2073	0.00782889	8.1063		64.6674	0.0106172	7.97399		60.4129	0.00892387	8.04945
	57.3309	0.00786851	8.10411		65.0055	0.0107648	7.96799		60.5661	0.00897988	8.04673
	57.547	0.00793825	8.10027		65.1599	0.0108329	7.96526		60.5057	0.00895775	8.0478
	57.7313	0.00799823	8.09701		65.4068	0.0109427	7.96088		60.567	0.00898021	8.04671
	57.8864	0.00804905	8.09426		65.6226	0.0110395	7.95705		60.567	0.00898021	8.04671
	58.1015	0.00812006	8.09044		65.8997	0.0111651	7.95214		60.6281	0.00900264	8.04563
	58.2245	0.00816095	8.08826		66.1462	0.0112781	7.94776		60.5981	0.00899162	8.04616
	58.4402	0.00823316	8.08443		66.3315	0.0113638	7.94448		60.5975	0.0089914	8.04617
	58.5333	0.00826452	8.08278		66.5469	0.0114642	7.94066		60.5981	0.00899162	8.04616
	58.718	0.00832709	8.07951		66.7322	0.0115513	7.93737		60.5975	0.0089914	8.04617
	58.8409	0.00836899	8.07733		66.9165	0.0116385	7.9341		60.5975	0.0089914	8.04617
	58.9639	0.00841113	8.07515		66.9785	0.011668	7.933		60.5667	0.0089801	8.04672
	59.0878	0.0084538	8.07295		67.1323	0.0117415	7.93027		60.5362	0.00896892	8.04726
	59.1806	0.0084859	8.0713		67.2244	0.0117858	7.92864		60.5975	0.0089914	8.04617
	59.3649	0.00855001	8.06803		67.3172	0.0118305	7.927		60.5359	0.00896881	8.04727
AVERAGE		0.00768979	8.11507	AVERAGE		0.0100162	8.00279		60.5667	0.0089801	8.04672
SD		0.000518732	0.0293008	SD		0.00124913	0.0555517		60.5057	0.00895775	8.0478
									60.5359	0.00896881	8.04727
PSG-4-1	51.474	0.00619466	8.20798						60.5054	0.00895764	8.04781
	51.4435	0.00618695	8.20852						60.5359	0.00896881	8.04727
	51.4737	0.00619458	8.20799					AVERAGE		0.00884816	8.05326
	51.413	0.00617924	8.20906					SD		0.00019851	0.00991332
	51.4737	0.00619458	8.20799
	51.4432	0.00618687	8.20853					PSG-4-3	62.663	0.00978273	8.00954
	51.474	0.00619466	8.20798						62.818	0.00984485	8.00679
	51.474	0.00619466	8.20798						63.1564	0.00998184	8.00079
	51.5054	0.0062026	8.20743						63.28	0.0100324	7.9986
	51.5976	0.006226	8.20579						63.4332	0.0100953	7.99588
	51.5976	0.006226	8.20579						63.5269	0.010134	7.99422
	51.7209	0.00625743	8.2036						63.7112	0.0102106	7.99095
	51.7517	0.00626531	8.20306						63.7732	0.0102365	7.98985
	51.8747	0.00629686	8.20088						63.9267	0.0103008	7.98713
	51.9055	0.00630478	8.20033						63.9886	0.0103269	7.98603
	52.0599	0.00634466	8.19759						64.05	0.0103528	7.98494
	52.1518	0.00636852	8.19596						64.1113	0.0103788	7.98385
	52.1832	0.00637669	8.1954						64.1428	0.0103921	7.9833
	52.3062	0.0064088	8.19322						64.2041	0.0104182	7.98221
	52.3682	0.00642505	8.19212						64.1736	0.0104052	7.98275
	52.4908	0.0064573	8.18995						64.2044	0.0104183	7.9822
	52.4918	0.00645756	8.18993						64.2346	0.0104312	7.98167
	52.6761	0.00650635	8.18666						64.2661	0.0104446	7.98111
	52.7682	0.00653086	8.18503						64.3579	0.0104838	7.97948
	52.8613	0.00655574	8.18338						64.3277	0.0104709	7.98002
	52.984	0.00658867	8.1812						64.4193	0.0105101	7.97839
	53.0154	0.00659713	8.18065						64.3893	0.0104973	7.97892
	53.1387	0.00663043	8.17846						64.4507	0.0105236	7.97783
	53.2315	0.0066556	8.17681						64.4809	0.0105366	7.9773
	53.3237	0.00668071	8.17518						64.5123	0.0105501	7.97674
	53.4464	0.00671427	8.173						64.4818	0.010537	7.97728
	53.5397	0.0067399	8.17135						64.5432	0.0105635	7.97619
AVERAGE		0.00638573	8.19496						64.6356	0.0106034	7.97455
SD		0.00018133	0.0122571					AVERAGE		0.010338	7.98566
								SD		0.000216822	0.00921765
